# Supplementary material for: Association of serum uric acid levels with COVID-19 severity
Source: BMC Endocr Disord. 2021 May 8;21:97. doi: 10.1186/s12902-021-00745-2 (PMC8106517; doi:10.1186/s12902-021-00745-2)
Supplement: Supplementary file 1 — Additional file 1: Table 1S Clinical classification of the COVID-19. [file 12902_2021_745_MOESM1_ESM.zip]

Archive with 2 entries (2 files):
- COVID-19 guideline_ESM.pdf
- Table 1S  _ESM.docx
